# Supplementary material for: In vitro selection of miltefosine resistance in promastigotes of Leishmania donovani from Nepal: genomic and metabolomic characterization
Source: Mol Microbiol. 2016 Feb 9;99(6):1134–48. doi: 10.1111/mmi.13291 (PMC4832254; doi:10.1111/mmi.13291)
Supplement: Supplementary file 2 — Supporting Information [file MMI-99-1134-s002.xlsx]

## Sheet: B
Chr	Start	End	WT	MIL-R	Gene ID	Gene product
11	1556	2068	1.73	1.99	LdBPK_110010	hypothetical protein, conserved
25	882704	883651	3.12	2.4	LdBPK_252550	'tagatose-6-phosphate kinase-like protein
27	935165	936634	1.0615	1.47167	LdBPK_272290	sucrose hydrolase-like protein
27	937443	938105	1.134	1.58667	LdBPK_272300	vesicle-associated membrane protein (vamp), putative
27	938516	939670	1.1155	1.52367	LdBPK_272310	hypothetical protein, conserved
27	940136	940597	1.014	1.479	LdBPK_272320	hypothetical protein, conserved
27	941867	943336	1.0815	1.47433	LdBPK_272340	hypothetical protein, unknown function
27	944316	945506	1.1555	1.50667	LdBPK_272350	TPR-repeat protein, putative
27	947590	948708	1.0555	1.40083	LdBPK_272360	heat shock protein DNAJ, putative
27	949193	950035	1.0655	1.5565	LdBPK_272370	hypothetical protein, conserved
27	950656	952368	1.014	1.45633	LdBPK_272380	hypothetical protein, conserved
27	952891	953616	1.0955	1.40583	LdBPK_272390	3-oxoacyl-(acyl-carrier protein) reductase-like protein
27	954151	955494	1.1075	1.5235	LdBPK_272400	hypothetical protein, conserved
27	956234	957133	1.2245	1.51917	LdBPK_272410	protein kinase, putative
27	957822	959504	1.1255	1.46183	LdBPK_272420	protein kinase, putative
27	961199	962740	1.179	1.53517	LdBPK_272430	hypothetical protein, conserved
27	963340	964770	1.054	1.57483	LdBPK_272440	tubulin-tyrosine ligase-like protein
27	965782	966180	0.7135	1.0475	LdBPK_272450	hypothetical protein, conserved
27	967217	980233	1.1155	1.53167	LdBPK_272460	dynein heavy chain (pseudogene), putative
27	983617	984900	1.034	1.37333	LdBPK_272470	hypothetical protein, conserved
30	557987	558051	0.743	1.0605	LdBPK_30snoRNA5	ncRNA_class
31	214477	216006	0.975	0.717333	LDBPK_310600	amino acid transporter aATP11, putative
31	218627	220252	0.955	0.7495	LDBPK_310610	amino acid transporter aATP11, putative
31	221400	222224	0.98	0.730333	LDBPK_310620	C-5 sterol desaturase, putative
31	222794	224170	1.0015	0.7155	LDBPK_310630	hypothetical protein, conserved
31	224658	226337	0.9885	0.727667	LDBPK_310640	hypothetical protein, conserved
31	226784	229234	0.9735	0.720667	LDBPK_310650	hypothetical protein, conserved
31	232450	232797	0.942	0.8035	LDBPK_310660	hypothetical protein, conserved
31	233265	236039	0.967	0.740167	LDBPK_310670	hypothetical protein, conserved
31	236700	237707	0.9	0.740667	LDBPK_310680	hypothetical protein, conserved
31	238913	244681	0.947	0.7275	LDBPK_310690	hypothetical protein, conserved
31	246947	250540	0.9285	0.701333	LDBPK_310700	hypothetical protein, conserved
31	252118	252966	0.932	0.732	LDBPK_310710	hypothetical protein, conserved
31	253767	255215	1.03	0.7125	LDBPK_310720	hypothetical protein, conserved
31	255866	258523	0.977	0.755833	LDBPK_310730	ATP-dependent zinc metallopeptidase, putative
31	264454	264843	0.9585	0.744833	LDBPK_310740	hypothetical protein, unknown function
31	269438	272377	0.8985	0.708	LDBPK_310750	hypothetical protein, conserved
31	274346	274678	0.91	0.684	LDBPK_310760	hypothetical protein, unknown function
31	275782	276735	0.932	0.6855	LDBPK_310770	hypothetical protein, conserved
31	279643	280536	0.935	0.732833	LDBPK_310780	hypothetical protein, unknown function
31	284945	285847	1.0135	0.741833	LDBPK_310790	hypothetical protein, unknown function
31	291861	292796	0.8885	0.620333	LDBPK_310800	hypothetical protein, conserved
31	293827	294564	0.9	0.707333	LDBPK_310810	c2 domain protein, putative
31	295604	296470	1	0.735	LDBPK_310820	c2 domain protein, putative
31	302686	303417	0.8035	0.571333	LDBPK_310830	hypothetical protein, conserved
31	304760	306649	0.9735	0.736	LDBPK_310840	hypothetical protein, conserved
31	309493	309855	0.6655	0.584833	LDBPK_310850	hypothetical protein, conserved
31	312574	313500	1.0335	0.735	LDBPK_310860	triacylglycerol lipase-like protein
31	315163	315867	0.9765	0.751167	LDBPK_310870	lipase precursor-like protein
31	320180	321175	0.925	0.6765	LDBPK_310880	hypothetical protein
31	329426	331255	0.965	0.7465	LDBPK_310890	ras-like small GTPases, putative
35	7859	8047	0.4555	0.388333	LDBPK_350030	pyruvate kinase
35	8840	11029	0.863	0.649167	LDBPK_350040	phosphatidylinositol-specific phospholipase-like protein
35	12299	13399	0.952	0.7085	LDBPK_350050	2-oxoisovalerate dehydrogenase beta subunit, mitochondrial precursor, putative
35	15890	17902	0.961	0.707167	LDBPK_350060	hypothetical protein, conserved
35	18849	19727	0.9105	0.708333	LDBPK_350070	prohibitin, putative
35	20755	22494	0.9285	0.650667	LDBPK_350080	transporter, putative
35	23442	24290	0.9645	0.667333	LDBPK_350090	hypothetical protein, conserved
35	25413	26021	1.009	0.671167	LDBPK_350100	hypothetical protein, conserved
35	26898	27452	0.982	0.755667	LDBPK_350110	coatomer zeta subunit, putative
35	28164	29510	0.9495	0.709333	LDBPK_350120	hypothetical protein, conserved
35	30203	30763	0.9315	0.696833	LDBPK_350130	ADP-ribosylation factor, putative
35	31629	31988	0.9405	0.715	LDBPK_350140	hypothetical protein, conserved
35	32650	33522	0.887	0.717833	LDBPK_350150	hypothetical protein, conserved
35	34343	35290	0.875	0.732667	LDBPK_350160	hypothetical protein, conserved
35	35762	36787	0.961	0.746667	LDBPK_350170	hypothetical protein, conserved
35	37565	40153	0.9675	0.746	LDBPK_350180	hypothetical protein, conserved
35	42552	43274	0.875	0.678667	LDBPK_350190	hypothetical protein, conserved
35	45028	51399	0.905	0.685167	LDBPK_350200	hypothetical protein, conserved
35	52355	52576	0.881	0.698667	LDBPK_350210	hypothetical protein, conserved
35	53552	54343	0.884	0.682667	LDBPK_350220	hypothetical protein, conserved
35	55327	56433	0.9105	0.652	LDBPK_350230	hypothetical protein, conserved
35	59365	59679	0.827	0.636	LDBPK_350240	60S ribosomal protein L30
35	60507	62648	0.8425	0.663167	LDBPK_350250	hypothetical protein, conserved
35	63223	64959	0.9345	0.6915	LDBPK_350260	GTP-ase activating protein, putative
35	65817	66050	0.768	0.654833	LDBPK_350270	hypothetical protein, conserved
35	68726	69133	0.8035	0.6165	LDBPK_350280	hypothetical protein, unknown function
35	70172	70402	0.9765	0.642667	LDBPK_350290	hypothetical protein, conserved
35	74690	75688	0.881	0.625167	LDBPK_350300	hypothetical protein, conserved
35	76879	78162	0.8215	0.641	LDBPK_350310	hypothetical protein, conserved
35	79592	81172	0.896	0.6725	LDBPK_350320	serine palmitoyltransferase, putative
35	84569	85585	0.836	0.664167	LDBPK_350330	short chain dehydrogenase, putative
35	86341	87834	0.768	0.633833	LDBPK_350340	hypothetical protein, conserved
35	88567	90678	0.8245	0.663333	LDBPK_350350	hypothetical protein, conserved
35	91763	92656	0.8425	0.6755	LDBPK_350360	enoyl-CoA hydratase/isomerase family protein, conserved
35	93344	94561	0.9555	0.619667	LDBPK_350370	ATP-dependent DEAD-box RNA helicase, putative
35	99552	101399	0.9165	0.650667	LDBPK_350380	hypothetical protein, conserved
35	110821	112467	0.866	0.631333	LDBPK_350390	hypothetical protein, conserved
35	113509	114303	0.6485	0.506167	LDBPK_350400	40S ribosomal protein S3A, putative
35	115802	116596	0.6845	0.548	LDBPK_350410	40S ribosomal protein S3A, putative
35	118086	119561	0.8245	0.6385	LDBPK_350420	hypothetical protein, conserved
35	121376	123289	0.845	0.643333	LDBPK_350430	hypothetical protein, unknown function
35	124443	126254	0.8305	0.619333	LDBPK_350440	hypothetical protein, unknown function
35	127400	130153	0.798	0.605167	LDBPK_350450	hypothetical protein, conserved
35	134700	135359	0.7915	0.606167	LDBPK_350460	hypothetical protein, conserved
35	135594	136019	0.7085	0.6145	LDBPK_350470	hypothetical protein, conserved
35	140177	145222	0.798	0.627167	LDBPK_350480	hypothetical protein, conserved
35	150925	152283	0.711	0.600333	LDBPK_350490	proteophosphoglycan ppg4
35	178583	179759	0.7855	0.581667	LDBPK_350500	proteophosphoglycan ppg3, putative
35	251096	254491	0.827	0.646	LDBPK_350560	phosphatidylinositol-4-phosphate 5-kinase-like, putative
35	255513	261887	0.8245	0.653167	LDBPK_350570	hypothetical protein, conserved
35	263826	264500	0.9555	0.701333	LDBPK_350580	SNF-7-like protein, conserved
35	265921	268062	0.881	0.712333	LDBPK_350590	hypothetical protein, conserved
35	268694	269233	0.8515	0.643	LDBPK_350600	60S ribosomal protein L18a, putative
35	270401	277909	0.914	0.679167	LDBPK_350610	hypothetical protein, conserved
35	278767	279906	0.979	0.670333	LDBPK_350620	hypothetical protein, unknown function
35	280538	282331	0.9075	0.698833	LDBPK_350630	hypothetical protein, conserved
35	284256	287534	0.872	0.695333	LDBPK_350640	beta-fructofuranosidase-like protein
35	284256	287531	0.872	0.695333	LDBPK_350650	beta-fructofuranosidase-like protein
35	288639	289010	0.8095	0.6285	LDBPK_350660	hypothetical protein, unknown function
35	289546	293385	0.973	0.693667	LDBPK_350670	RING finger protein, conserved
35	294103	306645	0.9315	0.708833	LDBPK_350680	hypothetical protein, conserved
35	309948	312839	0.9555	0.717667	LDBPK_350690	hypothetical protein, conserved
35	313608	315476	0.8895	0.733	LDBPK_350700	hypothetical protein, conserved
35	1420886	1423075	1.6575	1.00333	LdBPK_353530	hypothetical protein conserved
35	1424136	1425416	1.7265	0.957833	LdBPK_353540	hypothetical protein conserved
35	1426268	1426936	1.711	0.977667	LdBPK_353550	hypothetical protein conserved
35	1428817	1432785	1.72	1.0205	LdBPK_353560	structural maintenance of chromosome (SMC)
35	1440943	1442688	1.72	1.0205	LdBPK_353570	hypothetical protein unknown function
35	1447117	1448397	1.741	1.02567	LdBPK_353580	hypothetical protein unknown function
35	1449265	1449930	1.6105	0.995833	LdBPK_353590	hypothetical protein conserved
35	1450870	1453122	1.759	1.02967	LdBPK_353600	hypothetical protein conserved
35	1454849	1455967	1.7055	1.04217	LdBPK_353610	hypothetical protein conserved
35	1460017	1462731	1.6845	1.00533	LdBPK_353620	hypothetical protein conserved
35	1466978	1469074	1.6695	1.03983	LdBPK_353630	hypothetical protein conserved
35	1470912	1473704	1.5895	0.995667	LdBPK_353640	DNA repair protein RAD2 putative
35	1474474	1475637	1.741	1.02217	LdBPK_353650	hypothetical protein conserved
35	1476318	1477061	1.634	0.975667	LdBPK_353660	peptidyl-prolyl cis-trans isomerase
35	1479659	1480144	1.72	0.958833	LdBPK_353670	iron-sulfur cluster assembly protein putative
35	1480841	1482703	1.741	1.018	LdBPK_353680	hypothetical protein conserved
35	1484300	1484914	1.625	1.01383	LdBPK_353690	hypothetical protein conserved
35	1485863	1487881	1.6695	1.00917	LdBPK_353700	hypothetical protein conserved
35	1489209	1493552	1.7445	1.004	LdBPK_353710	hypothetical protein conserved
35	1495434	1496111	1.75	0.936167	LdBPK_353720	hypothetical protein conserved
35	1502427	1503188	1.586	0.980167	LdBPK_353730	ribulose-phosphate 3-epimerase putative
35	1506892	1507653	1.634	0.968167	LdBPK_353740	hypothetical protein conserved
35	1510332	1511009	1.7145	1.0175	LdBPK_353750	Gim5A protein putativeglycosomal membrane protein
35	1511786	1512811	1.753	1.012	LdBPK_353760	hypothetical protein conserved
35	1514681	1516003	1.789	1.0375	LdBPK_353770	hypothetical protein conserved
35	1517289	1518680	1.7235	1.03417	LdBPK_353780	hypothetical protein conserved
35	1520892	1522058	1.557	1.01917	LdBPK_353790	hypothetical protein conserved
35	1522475	1525102	1.5985	0.982667	LdBPK_353800	hypothetical protein conserved
35	1526120	1526557	1.875	1.178	LdBPK_353810	60S ribosomal protein L27A/L29 putative
35	1527528	1529483	1.664	0.9505	LdBPK_353820	hypothetical protein conserved
35	1532615	1533034	1.866	1.03967	LdBPK_353840	60S ribosomal protein L23 putative
35	1533701	1534144	1.729	1.01317	LdBPK_353850	hypothetical protein conserved
35	1534894	1535856	1.7445	1.03383	LdBPK_353860	hypothetical protein conserved
35	1537127	1538077	1.6755	1.032	LdBPK_353870	hypothetical protein conserved
35	1539355	1540119	1.6695	1.02333	LdBPK_353880	proteasome beta 2 subunit putative
35	1541265	1542203	1.7025	1.003	LdBPK_353890	30S Ribosomal protein S17-like protein
35	1544207	1545919	1.655	1.04683	LdBPK_353900	t-complex protein 1 eta subunit putative
35	1547056	1548069	1.625	1.04867	LdBPK_353910	nucleoside diphosphate kinase putative
35	1548885	1550219	1.762	1.07817	LdBPK_353920	hypothetical protein conserved
35	1550718	1551137	1.8305	1.171	LdBPK_353930	calmodulin-like proteinEF hand containing protein
35	1551671	1552696	1.789	1.107	LdBPK_353940	hypothetical protein conserved
35	1553851	1553883	1.586	1.26183	LdBPK_353950	PFPI/DJ-1-like protein putativecysteine peptidase Clan PC(C) family C56
35	1555473	1557887	1.762	1.09067	LdBPK_353960	hypothetical protein conserved
35	1558826	1560256	1.6665	1.04233	LdBPK_353970	hypothetical protein conserved
35	1561280	1562050	1.604	1.00333	LdBPK_353980	hypothetical protein conserved
35	1563100	1564914	1.6995	1.02633	LdBPK_353990	hypothetical protein conserved
35	1566458	1573741	1.7025	1.02267	LdBPK_354000	PRP8 protein homologue putativeU5 snRNA-associated splicing factor
35	1575293	1575799	0.5415	0.603667	LdBPK_354010	protein kinase A catalytic subunit isoform 2
35	1581387	1583507	1.738	1.0385	LdBPK_354020	hypothetical protein conserved
35	1590925	1593300	1.5325	1.0145	LdBPK_354030	hypothetical protein conserved
35	1601714	1602424	1.759	1.00017	LdBPK_354040	hypothetical protein conserved
35	1604839	1608870	1.732	1.01633	LdBPK_354050	protein kinase putativeMAP kinase kinase-like protein
35	1610556	1611053	1.155	0.655	LdBPK_354060	protein kinase A catalytic subunit isoform 1
35	1617365	1618549	1.6575	0.98	LdBPK_354070	Bem46-like serine peptidaseSerine peptidase Clan SC Family S09X
35	1620840	1622912	1.673	1.02033	LdBPK_354080	ATP-dependent RNA helicase putative
35	1624117	1625277	1.655	1.0255	LdBPK_354090	hypothetical protein conserved
35	1626387	1626734	1.643	1.00533	LdBPK_354100	hypothetical protein conserved
35	1628274	1632131	1.634	0.997667	LdBPK_354110	protein kinase putative
35	1633114	1633953	1.5715	0.984	LdBPK_354120	hypothetical protein conserved
35	1635209	1636225	1.6105	0.930333	LdBPK_354130	hypothetical protein conserved
35	1637495	1640815	1.5745	0.985333	LdBPK_354140	hypothetical protein conserved
35	1641838	1642092	1.6965	1.00183	LdBPK_354150	hypothetical protein conserved
35	1643506	1644774	1.661	1.02933	LdBPK_354160	hypothetical protein conserved
35	1645611	1646231	1.6695	0.993	LdBPK_354170	hypothetical protein conserved
35	1647088	1650282	1.616	0.994	LdBPK_354180	hypothetical protein conserved
35	1651484	1653241	1.616	0.974833	LdBPK_354190	conserved hypothetical protein
35	1655740	1657497	1.5805	0.972833	LdBPK_354200	poly(a) binding protein putative
35	1664160	1665080	1.604	1.00417	LdBPK_354210	hypothetical protein unknown function
35	1667131	1669071	1.586	0.977167	LdBPK_354220	elongation factor 1-alpha putativehsp70 subfamily B suppressor 1
35	1670847	1672325	1.738	0.994333	LdBPK_354230	hypothetical protein conserved
35	1673150	1674244	1.765	0.981167	LdBPK_354240	hypothetical protein conserved
35	1675100	1676881	1.5685	0.91	LdBPK_354250	hypothetical protein conserved
35	1677701	1678393	1.6485	0.984333	LdBPK_354260	hypothetical protein conserved
35	1683752	1684372	1.798	0.984833	LdBPK_354270	hypothetical protein unknown function
35	1690163	1692391	1.548	0.930333	LdBPK_354280	hypothetical protein unknown function
35	1695386	1697185	1.711	0.970667	LdBPK_354290	hypothetical protein unknown function
35	1704926	1707946	1.7355	0.996833	LdBPK_354300	hypothetical protein conserved
35	1710104	1711000	1.646	0.939833	LdBPK_354310	hypothetical protein conserved
35	1720226	1721191	1.729	1.0065	LdBPK_354320	3-demethylubiquinone-9 3-methyltransferase
35	1722335	1723468	1.6195	1.00467	LdBPK_354330	hypothetical protein conserved
35	1724992	1725501	1.655	0.952167	LdBPK_354340	hypothetical protein conserved
35	1727396	1729840	1.655	1.02267	LdBPK_354350	hypothetical protein conserved
35	1733866	1734843	1.5985	0.96	LdBPK_354360	hypothetical protein unknown function
35	1743390	1744139	1.7355	1.03067	LdBPK_354370	hypothetical protein conserved
35	1745051	1745476	1.768	0.975333	LdBPK_354380	hypothetical protein conserved
35	1746257	1747906	1.6485	1.00367	LdBPK_354390	hypothetical protein conserved
35	1748449	1750356	1.631	1.02917	LdBPK_354400	hypothetical protein conserved
35	1751776	1752804	1.6015	0.997	LdBPK_354410	hypothetical protein conserved
35	1753922	1757797	1.7235	0.969833	LdBPK_354420	hypothetical protein conserved
35	1759388	1766059	1.6665	0.988333	LdBPK_354430	DNA polymerase epsilon catalytic subunit
35	1767080	1767424	1.4345	0.978167	LdBPK_354440	hypothetical protein conserved
35	1768201	1768473	1.503	0.882667	LdBPK_354450	hypothetical protein conserved
35	1771356	1772591	1.7055	1.02133	LdBPK_354460	hypothetical protein conserved
35	1773603	1774223	1.6845	1.01683	LdBPK_354470	hypothetical protein conserved
35	1776731	1778284	1.7355	0.993167	LdBPK_354480	amino acid permease putative
35	1778841	1779386	1.3605	0.758	LdBPK_354490	mitochondrial phosphate transporter putative
35	1787720	1788007	1.711	1.06817	LdBPK_354510	hypothetical protein conserved
35	1793580	1793855	1.6015	0.978167	LdBPK_354520	hypothetical protein conserved
35	1799830	1800060	1.753	1.03833	LdBPK_354530	sm-f snRNP core complex protein putative
35	1801086	1801685	1.673	1.0675	LdBPK_354540	hypothetical protein conserved
35	1803076	1803648	1.5745	0.858333	LdBPK_354550	hypothetical protein conserved
35	1805218	1809669	1.682	0.961833	LdBPK_354560	hypothetical protein conserved
35	1811022	1811270	1.625	1.00167	LdBPK_354570	anaphase promoting complex subunit protein
35	1811978	1812673	1.6785	0.9825	LdBPK_354580	hypothetical protein conserved
35	1813805	1814341	1.7945	1.04467	LdBPK_354590	hypothetical protein unknown function
35	1815408	1817564	1.6695	0.989	LdBPK_354600	hypothetical protein conserved
35	1819076	1819453	1.488	0.944833	LdBPK_354610	hypothetical protein conserved
35	1823822	1828261	1.646	1.01233	LdBPK_354620	hypothetical protein conserved
35	1829488	1830840	1.5925	0.987333	LdBPK_354630	hypothetical protein conserved
35	1831461	1831877	1.75	0.995	LdBPK_354640	hypothetical protein conserved
35	1832435	1834111	1.5985	0.9215	LdBPK_354650	hypothetical protein conserved
35	1834841	1835899	1.8005	1.00467	LdBPK_354660	phosphatidylserine decarboxylase putative
35	1836821	1838359	1.756	0.999167	LdBPK_354670	hypothetical protein conserved
35	1839372	1840235	1.762	1.00833	LdBPK_354680	hypothetical protein conserved
35	1840898	1841764	1.6845	0.961833	LdBPK_354690	protein kinase putative
35	1844014	1845489	1.8245	1.01017	LdBPK_354700	hypothetical protein conserved
35	1846948	1847292	1.5925	0.727667	LdBPK_354710	hypothetical protein conserved
35	1848905	1850002	1.622	0.941167	LdBPK_354720	protein phosphatase putative
35	1851875	1853167	1.637	0.967333	LdBPK_354730	small nuclear RNA gene activation protein (SNAP)
35	1854057	1855826	1.747	1.0175	LdBPK_354740	katanin putative
35	1857600	1857902	1.6965	1.00167	LdBPK_354750	hypothetical protein unknown function
35	1859063	1860007	1.6695	0.957167	LdBPK_354760	hypothetical protein conserved
35	1860927	1862369	1.8275	1.0155	LdBPK_354770	MCAK-like kinesin putative
35	1863297	1865471	1.7825	1.05267	LdBPK_354780	hypothetical protein conserved
35	1866554	1866877	1.7265	0.961	LdBPK_354790	glycine cleavage system H protein putative
35	1870100	1871149	1.6015	0.9765	LdBPK_354810	glyceraldehyde-3-phosphate dehydrogenase-like
35	1872431	1872877	1.8185	0.981667	LdBPK_354820	hypothetical protein conserved
35	1874676	1875740	1.732	1.00567	LdBPK_354830	peptidyl-prolyl cis-trans isomerase (cyclophilin-
35	1877371	1877859	1.762	1.0515	LdBPK_354840	hypothetical protein unknown function
35	1878580	1879242	1.6845	1.032	LdBPK_354850	hypothetical protein conserved
35	1881075	1885493	1.7085	0.9965	LdBPK_354860	AMP deaminase putativeamp deaminase putative
35	1886754	1887854	1.863	0.986	LdBPK_354870	hypothetical protein conserved
35	1890349	1891356	1.807	1.02517	LdBPK_354880	hypothetical protein conserved
35	1893835	1895004	1.8425	1.004	LdBPK_354890	hypothetical protein conserved
35	1895864	1896634	1.7825	1.01617	LdBPK_354900	hypothetical protein conserved
35	1900105	1900857	1.7915	0.986833	LdBPK_354910	proteasome alpha 1 subunit putative
35	1902480	1903529	1.807	0.994833	LdBPK_354920	hypothetical protein conserved
35	1904946	1907948	1.8005	1.05717	LdBPK_354930	hypothetical protein conserved
35	1909105	1910253	1.738	1.0455	LdBPK_354940	hypothetical protein conserved
35	1911880	1912743	1.75	1.0235	LdBPK_354950	RAD51/dmc1 protein
35	1913753	1914214	1.6695	1.0015	LdBPK_354960	hypothetical protein conserved
35	1915319	1918045	1.72	0.979167	LdBPK_354970	DNA replication factor putative
35	1921377	1923554	1.6695	0.988333	LdBPK_354980	tubulin tyrosine ligase putative
35	1924929	1925546	1.5535	0.845833	LdBPK_354990	hypothetical protein conserved
35	1931319	1934417	1.768	0.982333	LdBPK_355000	hypothetical protein conserved
35	1938572	1939096	1.6785	0.978333	LdBPK_355010	hypothetical protein conserved
35	1940119	1941147	1.643	0.9275	LdBPK_355020	hypothetical protein conserved
35	1944580	1945737	1.768	0.955167	LdBPK_355030	hypothetical protein conserved
35	1949491	1950333	1.6875	0.9605	LdBPK_355040	hypothetical protein conserved
35	1960665	1961444	1.9375	1.0425	LdBPK_355050	hypothetical protein conserved
35	1963273	1964436	1.9405	0.976833	LdBPK_355060	diacylglycerol kinase-like protein
35	1965176	1966393	2.03	0.996667	LdBPK_355070	amino acid permease putative
35	1969234	1989111	1.9285	1.02367	LdBPK_355080	hypothetical protein conserved
35	2002744	2003823	1.741	0.993333	LdBPK_355090	hypothetical protein conserved
35	2004747	2005859	1.729	0.974667	LdBPK_355100	hypothetical protein conserved
35	2006915	2007775	1.8005	0.934	LdBPK_355110	hypothetical protein unknown function
35	2008138	2010021	1.747	0.964667	LdBPK_355120	biopterin transporter putative
35	2012852	2013772	1.881	0.985667	LdBPK_355130	hypothetical protein conserved
35	2015795	2016733	1.5655	0.956333	LdBPK_355140	hypothetical protein conserved
35	2017720	2019534	1.762	0.942333	LdBPK_355150	hypothetical protein conserved
35	2021970	2023403	1.753	0.9675	LdBPK_355160	NIMA-related kinase putative
35	2027399	2028172	1.4495	0.945	LdBPK_355170	hypothetical protein conserved
35	2035083	2036477	1.6575	0.9765	LdBPK_355180	hypothetical protein conserved
35	2037110	2038066	1.7235	0.973	LdBPK_355190	hypothetical protein conserved
35	2038724	2039449	1.5655	0.899667	LdBPK_355200	tRNA (guanine-N(7)-)-methyltransferase methyltransferase putative
35	2041669	2042478	1.6845	0.954333	LdBPK_355210	hypothetical protein unknown function
35	2045065	2046465	1.857	0.9655	LdBPK_355220	glycosyl transferase putative
35	2047060	2047317	1.8395	0.980333	LdBPK_355230	hypothetical protein conserved
35	2048329	2049399	1.6785	0.951333	LdBPK_355240	hypothetical protein conserved
35	2050371	2051138	1.786	0.933833	LdBPK_355250	hypothetical protein conserved
35	2051933	2052508	1.661	0.8665	LdBPK_355260	p21 antigen protein
35	2053563	2054513	1.8335	1.005	LdBPK_355270	hypothetical protein conserved
35	2055258	2056382	1.836	1.03483	LdBPK_355280	GTP-binding protein putative
35	2056999	2058792	1.6995	0.887167	LdBPK_355290	hypothetical protein conserved
35	2059377	2060450	1.89	1.00967	LdBPK_355300	isopentenyl-diphosphate delta-isomerase isomerase putative
35	2061366	2062406	1.884	1.05733	LdBPK_355310	hypothetical protein conserved
35	2063132	2064364	1.911	0.985833	LdBPK_355320	amino acid permease putative
35	2070542	2071720	1.7265	0.96	LdBPK_355330	protein kinase putative
35	2075817	2078507	1.613	0.926833	LdBPK_355340	hypothetical protein conserved
35	2079345	2080940	1.6195	0.996833	LdBPK_355350	hypothetical protein conserved
35	2082345	2084027	1.7025	1.0265	LdBPK_355360	polyadenylate-binding protein 1 putative
35	2087001	2088989	1.786	0.968167	LdBPK_355370	hypothetical protein conserved
35	2091255	2092793	1.7175	0.976667	LdBPK_355380	hypothetical protein conserved
35	2094752	2095258	1.884	0.972167	LdBPK_355390	hypothetical protein conserved

## Sheet: A
Table S10. CNV observed upon MIL-R selection of (A) the Sb-S strain and (B) the Sb-R strain
(A) CNV in the Sb-S strains
Chr	Start	End	WT	MIL-R	Gene ID	Gene product
6	51365	51925	1.17	1.45	LdBPK_060130	Hypothetical protein, conserved
6	260482	261213	1.06	1.35	LdBPK_060700	Hypothetical protein, conserved
6	464633	465541	1.22	1.58	LdBPK_061140	Hypothetical protein, conserved
6	476273	477262	1.21	1.52	LdBPK_061170	Hypothetical protein, conserved
6	507181	507552	1.17	1.63	LdBPK_061300	Hypothetical protein, conserved
13	622408	625701	1	0	LdBPK_131590	phospholipid-transporting ATPase 1 like protein
13	627613	629076	1	0	LdBPK_131600	Hypothetical protein, conserved
34	1155486	1155740	3.37	3.82	LdBPK_342650	amastin-like surface protein, putative
(B) CNV in the Sb-R strains
Chr	Start	End	WT	MIL-R	Gene ID	Gene product
11	1556	2068	1.73	1.99	LdBPK_110010	hypothetical protein, conserved
25	882704	883651	3.12	2.4	LdBPK_252550	'tagatose-6-phosphate kinase-like protein
27	935165	936634	1.0615	1.47167	LdBPK_272290	sucrose hydrolase-like protein
27	937443	938105	1.134	1.58667	LdBPK_272300	vesicle-associated membrane protein (vamp), putative
27	938516	939670	1.1155	1.52367	LdBPK_272310	hypothetical protein, conserved
27	940136	940597	1.014	1.479	LdBPK_272320	hypothetical protein, conserved
27	941867	943336	1.0815	1.47433	LdBPK_272340	hypothetical protein, unknown function
27	944316	945506	1.1555	1.50667	LdBPK_272350	TPR-repeat protein, putative
27	947590	948708	1.0555	1.40083	LdBPK_272360	heat shock protein DNAJ, putative
27	949193	950035	1.0655	1.5565	LdBPK_272370	hypothetical protein, conserved
27	950656	952368	1.014	1.45633	LdBPK_272380	hypothetical protein, conserved
27	952891	953616	1.0955	1.40583	LdBPK_272390	3-oxoacyl-(acyl-carrier protein) reductase-like protein
27	954151	955494	1.1075	1.5235	LdBPK_272400	hypothetical protein, conserved
27	956234	957133	1.2245	1.51917	LdBPK_272410	protein kinase, putative
27	957822	959504	1.1255	1.46183	LdBPK_272420	protein kinase, putative
27	961199	962740	1.179	1.53517	LdBPK_272430	hypothetical protein, conserved
27	963340	964770	1.054	1.57483	LdBPK_272440	tubulin-tyrosine ligase-like protein
27	965782	966180	0.7135	1.0475	LdBPK_272450	hypothetical protein, conserved
27	967217	980233	1.1155	1.53167	LdBPK_272460	dynein heavy chain (pseudogene), putative
27	983617	984900	1.034	1.37333	LdBPK_272470	hypothetical protein, conserved
30	557987	558051	0.743	1.0605	LdBPK_30snoRNA5	ncRNA_class
31	214477	216006	0.975	0.717333	LDBPK_310600	amino acid transporter aATP11, putative
31	218627	220252	0.955	0.7495	LDBPK_310610	amino acid transporter aATP11, putative
31	221400	222224	0.98	0.730333	LDBPK_310620	C-5 sterol desaturase, putative
31	222794	224170	1.0015	0.7155	LDBPK_310630	hypothetical protein, conserved
31	224658	226337	0.9885	0.727667	LDBPK_310640	hypothetical protein, conserved
31	226784	229234	0.9735	0.720667	LDBPK_310650	hypothetical protein, conserved
31	232450	232797	0.942	0.8035	LDBPK_310660	hypothetical protein, conserved
31	233265	236039	0.967	0.740167	LDBPK_310670	hypothetical protein, conserved
31	236700	237707	0.9	0.740667	LDBPK_310680	hypothetical protein, conserved
31	238913	244681	0.947	0.7275	LDBPK_310690	hypothetical protein, conserved
31	246947	250540	0.9285	0.701333	LDBPK_310700	hypothetical protein, conserved
31	252118	252966	0.932	0.732	LDBPK_310710	hypothetical protein, conserved
31	253767	255215	1.03	0.7125	LDBPK_310720	hypothetical protein, conserved
31	255866	258523	0.977	0.755833	LDBPK_310730	ATP-dependent zinc metallopeptidase, putative
31	264454	264843	0.9585	0.744833	LDBPK_310740	hypothetical protein, unknown function
31	269438	272377	0.8985	0.708	LDBPK_310750	hypothetical protein, conserved
31	274346	274678	0.91	0.684	LDBPK_310760	hypothetical protein, unknown function
31	275782	276735	0.932	0.6855	LDBPK_310770	hypothetical protein, conserved
31	279643	280536	0.935	0.732833	LDBPK_310780	hypothetical protein, unknown function
31	284945	285847	1.0135	0.741833	LDBPK_310790	hypothetical protein, unknown function
31	291861	292796	0.8885	0.620333	LDBPK_310800	hypothetical protein, conserved
31	293827	294564	0.9	0.707333	LDBPK_310810	c2 domain protein, putative
31	295604	296470	1	0.735	LDBPK_310820	c2 domain protein, putative
31	302686	303417	0.8035	0.571333	LDBPK_310830	hypothetical protein, conserved
31	304760	306649	0.9735	0.736	LDBPK_310840	hypothetical protein, conserved
31	309493	309855	0.6655	0.584833	LDBPK_310850	hypothetical protein, conserved
31	312574	313500	1.0335	0.735	LDBPK_310860	triacylglycerol lipase-like protein
31	315163	315867	0.9765	0.751167	LDBPK_310870	lipase precursor-like protein
31	320180	321175	0.925	0.6765	LDBPK_310880	hypothetical protein
31	329426	331255	0.965	0.7465	LDBPK_310890	ras-like small GTPases, putative
35	7859	8047	0.4555	0.388333	LDBPK_350030	pyruvate kinase
35	8840	11029	0.863	0.649167	LDBPK_350040	phosphatidylinositol-specific phospholipase-like protein
35	12299	13399	0.952	0.7085	LDBPK_350050	2-oxoisovalerate dehydrogenase beta subunit, mitochondrial precursor, putative
35	15890	17902	0.961	0.707167	LDBPK_350060	hypothetical protein, conserved
35	18849	19727	0.9105	0.708333	LDBPK_350070	prohibitin, putative
35	20755	22494	0.9285	0.650667	LDBPK_350080	transporter, putative
35	23442	24290	0.9645	0.667333	LDBPK_350090	hypothetical protein, conserved
35	25413	26021	1.009	0.671167	LDBPK_350100	hypothetical protein, conserved
35	26898	27452	0.982	0.755667	LDBPK_350110	coatomer zeta subunit, putative
35	28164	29510	0.9495	0.709333	LDBPK_350120	hypothetical protein, conserved
35	30203	30763	0.9315	0.696833	LDBPK_350130	ADP-ribosylation factor, putative
35	31629	31988	0.9405	0.715	LDBPK_350140	hypothetical protein, conserved
35	32650	33522	0.887	0.717833	LDBPK_350150	hypothetical protein, conserved
35	34343	35290	0.875	0.732667	LDBPK_350160	hypothetical protein, conserved
35	35762	36787	0.961	0.746667	LDBPK_350170	hypothetical protein, conserved
35	37565	40153	0.9675	0.746	LDBPK_350180	hypothetical protein, conserved
35	42552	43274	0.875	0.678667	LDBPK_350190	hypothetical protein, conserved
35	45028	51399	0.905	0.685167	LDBPK_350200	hypothetical protein, conserved
35	52355	52576	0.881	0.698667	LDBPK_350210	hypothetical protein, conserved
35	53552	54343	0.884	0.682667	LDBPK_350220	hypothetical protein, conserved
35	55327	56433	0.9105	0.652	LDBPK_350230	hypothetical protein, conserved
35	59365	59679	0.827	0.636	LDBPK_350240	60S ribosomal protein L30
35	60507	62648	0.8425	0.663167	LDBPK_350250	hypothetical protein, conserved
35	63223	64959	0.9345	0.6915	LDBPK_350260	GTP-ase activating protein, putative
35	65817	66050	0.768	0.654833	LDBPK_350270	hypothetical protein, conserved
35	68726	69133	0.8035	0.6165	LDBPK_350280	hypothetical protein, unknown function
35	70172	70402	0.9765	0.642667	LDBPK_350290	hypothetical protein, conserved
35	74690	75688	0.881	0.625167	LDBPK_350300	hypothetical protein, conserved
35	76879	78162	0.8215	0.641	LDBPK_350310	hypothetical protein, conserved
35	79592	81172	0.896	0.6725	LDBPK_350320	serine palmitoyltransferase, putative
35	84569	85585	0.836	0.664167	LDBPK_350330	short chain dehydrogenase, putative
35	86341	87834	0.768	0.633833	LDBPK_350340	hypothetical protein, conserved
35	88567	90678	0.8245	0.663333	LDBPK_350350	hypothetical protein, conserved
35	91763	92656	0.8425	0.6755	LDBPK_350360	enoyl-CoA hydratase/isomerase family protein, conserved
35	93344	94561	0.9555	0.619667	LDBPK_350370	ATP-dependent DEAD-box RNA helicase, putative
35	99552	101399	0.9165	0.650667	LDBPK_350380	hypothetical protein, conserved
35	110821	112467	0.866	0.631333	LDBPK_350390	hypothetical protein, conserved
35	113509	114303	0.6485	0.506167	LDBPK_350400	40S ribosomal protein S3A, putative
35	115802	116596	0.6845	0.548	LDBPK_350410	40S ribosomal protein S3A, putative
35	118086	119561	0.8245	0.6385	LDBPK_350420	hypothetical protein, conserved
35	121376	123289	0.845	0.643333	LDBPK_350430	hypothetical protein, unknown function
35	124443	126254	0.8305	0.619333	LDBPK_350440	hypothetical protein, unknown function
35	127400	130153	0.798	0.605167	LDBPK_350450	hypothetical protein, conserved
35	134700	135359	0.7915	0.606167	LDBPK_350460	hypothetical protein, conserved
35	135594	136019	0.7085	0.6145	LDBPK_350470	hypothetical protein, conserved
35	140177	145222	0.798	0.627167	LDBPK_350480	hypothetical protein, conserved
35	150925	152283	0.711	0.600333	LDBPK_350490	proteophosphoglycan ppg4
35	178583	179759	0.7855	0.581667	LDBPK_350500	proteophosphoglycan ppg3, putative
35	251096	254491	0.827	0.646	LDBPK_350560	phosphatidylinositol-4-phosphate 5-kinase-like, putative
35	255513	261887	0.8245	0.653167	LDBPK_350570	hypothetical protein, conserved
35	263826	264500	0.9555	0.701333	LDBPK_350580	SNF-7-like protein, conserved
35	265921	268062	0.881	0.712333	LDBPK_350590	hypothetical protein, conserved
35	268694	269233	0.8515	0.643	LDBPK_350600	60S ribosomal protein L18a, putative
35	270401	277909	0.914	0.679167	LDBPK_350610	hypothetical protein, conserved
35	278767	279906	0.979	0.670333	LDBPK_350620	hypothetical protein, unknown function
35	280538	282331	0.9075	0.698833	LDBPK_350630	hypothetical protein, conserved
35	284256	287534	0.872	0.695333	LDBPK_350640	beta-fructofuranosidase-like protein
35	284256	287531	0.872	0.695333	LDBPK_350650	beta-fructofuranosidase-like protein
35	288639	289010	0.8095	0.6285	LDBPK_350660	hypothetical protein, unknown function
35	289546	293385	0.973	0.693667	LDBPK_350670	RING finger protein, conserved
35	294103	306645	0.9315	0.708833	LDBPK_350680	hypothetical protein, conserved
35	309948	312839	0.9555	0.717667	LDBPK_350690	hypothetical protein, conserved
35	313608	315476	0.8895	0.733	LDBPK_350700	hypothetical protein, conserved
35	1420886	1423075	1.6575	1.00333	LdBPK_353530	hypothetical protein conserved
35	1424136	1425416	1.7265	0.957833	LdBPK_353540	hypothetical protein conserved
35	1426268	1426936	1.711	0.977667	LdBPK_353550	hypothetical protein conserved
35	1428817	1432785	1.72	1.0205	LdBPK_353560	structural maintenance of chromosome (SMC)
35	1440943	1442688	1.72	1.0205	LdBPK_353570	hypothetical protein unknown function
35	1447117	1448397	1.741	1.02567	LdBPK_353580	hypothetical protein unknown function
35	1449265	1449930	1.6105	0.995833	LdBPK_353590	hypothetical protein conserved
35	1450870	1453122	1.759	1.02967	LdBPK_353600	hypothetical protein conserved
35	1454849	1455967	1.7055	1.04217	LdBPK_353610	hypothetical protein conserved
35	1460017	1462731	1.6845	1.00533	LdBPK_353620	hypothetical protein conserved
35	1466978	1469074	1.6695	1.03983	LdBPK_353630	hypothetical protein conserved
35	1470912	1473704	1.5895	0.995667	LdBPK_353640	DNA repair protein RAD2 putative
35	1474474	1475637	1.741	1.02217	LdBPK_353650	hypothetical protein conserved
35	1476318	1477061	1.634	0.975667	LdBPK_353660	peptidyl-prolyl cis-trans isomerase
35	1479659	1480144	1.72	0.958833	LdBPK_353670	iron-sulfur cluster assembly protein putative
35	1480841	1482703	1.741	1.018	LdBPK_353680	hypothetical protein conserved
35	1484300	1484914	1.625	1.01383	LdBPK_353690	hypothetical protein conserved
35	1485863	1487881	1.6695	1.00917	LdBPK_353700	hypothetical protein conserved
35	1489209	1493552	1.7445	1.004	LdBPK_353710	hypothetical protein conserved
35	1495434	1496111	1.75	0.936167	LdBPK_353720	hypothetical protein conserved
35	1502427	1503188	1.586	0.980167	LdBPK_353730	ribulose-phosphate 3-epimerase putative
35	1506892	1507653	1.634	0.968167	LdBPK_353740	hypothetical protein conserved
35	1510332	1511009	1.7145	1.0175	LdBPK_353750	Gim5A protein putativeglycosomal membrane protein
35	1511786	1512811	1.753	1.012	LdBPK_353760	hypothetical protein conserved
35	1514681	1516003	1.789	1.0375	LdBPK_353770	hypothetical protein conserved
35	1517289	1518680	1.7235	1.03417	LdBPK_353780	hypothetical protein conserved
35	1520892	1522058	1.557	1.01917	LdBPK_353790	hypothetical protein conserved
35	1522475	1525102	1.5985	0.982667	LdBPK_353800	hypothetical protein conserved
35	1526120	1526557	1.875	1.178	LdBPK_353810	60S ribosomal protein L27A/L29 putative
35	1527528	1529483	1.664	0.9505	LdBPK_353820	hypothetical protein conserved
35	1532615	1533034	1.866	1.03967	LdBPK_353840	60S ribosomal protein L23 putative
35	1533701	1534144	1.729	1.01317	LdBPK_353850	hypothetical protein conserved
35	1534894	1535856	1.7445	1.03383	LdBPK_353860	hypothetical protein conserved
35	1537127	1538077	1.6755	1.032	LdBPK_353870	hypothetical protein conserved
35	1539355	1540119	1.6695	1.02333	LdBPK_353880	proteasome beta 2 subunit putative
35	1541265	1542203	1.7025	1.003	LdBPK_353890	30S Ribosomal protein S17-like protein
35	1544207	1545919	1.655	1.04683	LdBPK_353900	t-complex protein 1 eta subunit putative
35	1547056	1548069	1.625	1.04867	LdBPK_353910	nucleoside diphosphate kinase putative
35	1548885	1550219	1.762	1.07817	LdBPK_353920	hypothetical protein conserved
35	1550718	1551137	1.8305	1.171	LdBPK_353930	calmodulin-like proteinEF hand containing protein
35	1551671	1552696	1.789	1.107	LdBPK_353940	hypothetical protein conserved
35	1553851	1553883	1.586	1.26183	LdBPK_353950	PFPI/DJ-1-like protein putativecysteine peptidase Clan PC(C) family C56
35	1555473	1557887	1.762	1.09067	LdBPK_353960	hypothetical protein conserved
35	1558826	1560256	1.6665	1.04233	LdBPK_353970	hypothetical protein conserved
35	1561280	1562050	1.604	1.00333	LdBPK_353980	hypothetical protein conserved
35	1563100	1564914	1.6995	1.02633	LdBPK_353990	hypothetical protein conserved
35	1566458	1573741	1.7025	1.02267	LdBPK_354000	PRP8 protein homologue putativeU5 snRNA-associated splicing factor
35	1575293	1575799	0.5415	0.603667	LdBPK_354010	protein kinase A catalytic subunit isoform 2
35	1581387	1583507	1.738	1.0385	LdBPK_354020	hypothetical protein conserved
35	1590925	1593300	1.5325	1.0145	LdBPK_354030	hypothetical protein conserved
35	1601714	1602424	1.759	1.00017	LdBPK_354040	hypothetical protein conserved
35	1604839	1608870	1.732	1.01633	LdBPK_354050	protein kinase putativeMAP kinase kinase-like protein
35	1610556	1611053	1.155	0.655	LdBPK_354060	protein kinase A catalytic subunit isoform 1
35	1617365	1618549	1.6575	0.98	LdBPK_354070	Bem46-like serine peptidaseSerine peptidase Clan SC Family S09X
35	1620840	1622912	1.673	1.02033	LdBPK_354080	ATP-dependent RNA helicase putative
35	1624117	1625277	1.655	1.0255	LdBPK_354090	hypothetical protein conserved
35	1626387	1626734	1.643	1.00533	LdBPK_354100	hypothetical protein conserved
35	1628274	1632131	1.634	0.997667	LdBPK_354110	protein kinase putative
35	1633114	1633953	1.5715	0.984	LdBPK_354120	hypothetical protein conserved
35	1635209	1636225	1.6105	0.930333	LdBPK_354130	hypothetical protein conserved
35	1637495	1640815	1.5745	0.985333	LdBPK_354140	hypothetical protein conserved
35	1641838	1642092	1.6965	1.00183	LdBPK_354150	hypothetical protein conserved
35	1643506	1644774	1.661	1.02933	LdBPK_354160	hypothetical protein conserved
35	1645611	1646231	1.6695	0.993	LdBPK_354170	hypothetical protein conserved
35	1647088	1650282	1.616	0.994	LdBPK_354180	hypothetical protein conserved
35	1651484	1653241	1.616	0.974833	LdBPK_354190	conserved hypothetical protein
35	1655740	1657497	1.5805	0.972833	LdBPK_354200	poly(a) binding protein putative
35	1664160	1665080	1.604	1.00417	LdBPK_354210	hypothetical protein unknown function
35	1667131	1669071	1.586	0.977167	LdBPK_354220	elongation factor 1-alpha putativehsp70 subfamily B suppressor 1
35	1670847	1672325	1.738	0.994333	LdBPK_354230	hypothetical protein conserved
35	1673150	1674244	1.765	0.981167	LdBPK_354240	hypothetical protein conserved
35	1675100	1676881	1.5685	0.91	LdBPK_354250	hypothetical protein conserved
35	1677701	1678393	1.6485	0.984333	LdBPK_354260	hypothetical protein conserved
35	1683752	1684372	1.798	0.984833	LdBPK_354270	hypothetical protein unknown function
35	1690163	1692391	1.548	0.930333	LdBPK_354280	hypothetical protein unknown function
35	1695386	1697185	1.711	0.970667	LdBPK_354290	hypothetical protein unknown function
35	1704926	1707946	1.7355	0.996833	LdBPK_354300	hypothetical protein conserved
35	1710104	1711000	1.646	0.939833	LdBPK_354310	hypothetical protein conserved
35	1720226	1721191	1.729	1.0065	LdBPK_354320	3-demethylubiquinone-9 3-methyltransferase
35	1722335	1723468	1.6195	1.00467	LdBPK_354330	hypothetical protein conserved
35	1724992	1725501	1.655	0.952167	LdBPK_354340	hypothetical protein conserved
35	1727396	1729840	1.655	1.02267	LdBPK_354350	hypothetical protein conserved
35	1733866	1734843	1.5985	0.96	LdBPK_354360	hypothetical protein unknown function
35	1743390	1744139	1.7355	1.03067	LdBPK_354370	hypothetical protein conserved
35	1745051	1745476	1.768	0.975333	LdBPK_354380	hypothetical protein conserved
35	1746257	1747906	1.6485	1.00367	LdBPK_354390	hypothetical protein conserved
35	1748449	1750356	1.631	1.02917	LdBPK_354400	hypothetical protein conserved
35	1751776	1752804	1.6015	0.997	LdBPK_354410	hypothetical protein conserved
35	1753922	1757797	1.7235	0.969833	LdBPK_354420	hypothetical protein conserved
35	1759388	1766059	1.6665	0.988333	LdBPK_354430	DNA polymerase epsilon catalytic subunit
35	1767080	1767424	1.4345	0.978167	LdBPK_354440	hypothetical protein conserved
35	1768201	1768473	1.503	0.882667	LdBPK_354450	hypothetical protein conserved
35	1771356	1772591	1.7055	1.02133	LdBPK_354460	hypothetical protein conserved
35	1773603	1774223	1.6845	1.01683	LdBPK_354470	hypothetical protein conserved
35	1776731	1778284	1.7355	0.993167	LdBPK_354480	amino acid permease putative
35	1778841	1779386	1.3605	0.758	LdBPK_354490	mitochondrial phosphate transporter putative
35	1787720	1788007	1.711	1.06817	LdBPK_354510	hypothetical protein conserved
35	1793580	1793855	1.6015	0.978167	LdBPK_354520	hypothetical protein conserved
35	1799830	1800060	1.753	1.03833	LdBPK_354530	sm-f snRNP core complex protein putative
35	1801086	1801685	1.673	1.0675	LdBPK_354540	hypothetical protein conserved
35	1803076	1803648	1.5745	0.858333	LdBPK_354550	hypothetical protein conserved
35	1805218	1809669	1.682	0.961833	LdBPK_354560	hypothetical protein conserved
35	1811022	1811270	1.625	1.00167	LdBPK_354570	anaphase promoting complex subunit protein
35	1811978	1812673	1.6785	0.9825	LdBPK_354580	hypothetical protein conserved
35	1813805	1814341	1.7945	1.04467	LdBPK_354590	hypothetical protein unknown function
35	1815408	1817564	1.6695	0.989	LdBPK_354600	hypothetical protein conserved
35	1819076	1819453	1.488	0.944833	LdBPK_354610	hypothetical protein conserved
35	1823822	1828261	1.646	1.01233	LdBPK_354620	hypothetical protein conserved
35	1829488	1830840	1.5925	0.987333	LdBPK_354630	hypothetical protein conserved
35	1831461	1831877	1.75	0.995	LdBPK_354640	hypothetical protein conserved
35	1832435	1834111	1.5985	0.9215	LdBPK_354650	hypothetical protein conserved
35	1834841	1835899	1.8005	1.00467	LdBPK_354660	phosphatidylserine decarboxylase putative
35	1836821	1838359	1.756	0.999167	LdBPK_354670	hypothetical protein conserved
35	1839372	1840235	1.762	1.00833	LdBPK_354680	hypothetical protein conserved
35	1840898	1841764	1.6845	0.961833	LdBPK_354690	protein kinase putative
35	1844014	1845489	1.8245	1.01017	LdBPK_354700	hypothetical protein conserved
35	1846948	1847292	1.5925	0.727667	LdBPK_354710	hypothetical protein conserved
35	1848905	1850002	1.622	0.941167	LdBPK_354720	protein phosphatase putative
35	1851875	1853167	1.637	0.967333	LdBPK_354730	small nuclear RNA gene activation protein (SNAP)
35	1854057	1855826	1.747	1.0175	LdBPK_354740	katanin putative
35	1857600	1857902	1.6965	1.00167	LdBPK_354750	hypothetical protein unknown function
35	1859063	1860007	1.6695	0.957167	LdBPK_354760	hypothetical protein conserved
35	1860927	1862369	1.8275	1.0155	LdBPK_354770	MCAK-like kinesin putative
35	1863297	1865471	1.7825	1.05267	LdBPK_354780	hypothetical protein conserved
35	1866554	1866877	1.7265	0.961	LdBPK_354790	glycine cleavage system H protein putative
35	1870100	1871149	1.6015	0.9765	LdBPK_354810	glyceraldehyde-3-phosphate dehydrogenase-like
35	1872431	1872877	1.8185	0.981667	LdBPK_354820	hypothetical protein conserved
35	1874676	1875740	1.732	1.00567	LdBPK_354830	peptidyl-prolyl cis-trans isomerase (cyclophilin-
35	1877371	1877859	1.762	1.0515	LdBPK_354840	hypothetical protein unknown function
35	1878580	1879242	1.6845	1.032	LdBPK_354850	hypothetical protein conserved
35	1881075	1885493	1.7085	0.9965	LdBPK_354860	AMP deaminase putativeamp deaminase putative
35	1886754	1887854	1.863	0.986	LdBPK_354870	hypothetical protein conserved
35	1890349	1891356	1.807	1.02517	LdBPK_354880	hypothetical protein conserved
35	1893835	1895004	1.8425	1.004	LdBPK_354890	hypothetical protein conserved
35	1895864	1896634	1.7825	1.01617	LdBPK_354900	hypothetical protein conserved
35	1900105	1900857	1.7915	0.986833	LdBPK_354910	proteasome alpha 1 subunit putative
35	1902480	1903529	1.807	0.994833	LdBPK_354920	hypothetical protein conserved
35	1904946	1907948	1.8005	1.05717	LdBPK_354930	hypothetical protein conserved
35	1909105	1910253	1.738	1.0455	LdBPK_354940	hypothetical protein conserved
35	1911880	1912743	1.75	1.0235	LdBPK_354950	RAD51/dmc1 protein
35	1913753	1914214	1.6695	1.0015	LdBPK_354960	hypothetical protein conserved
35	1915319	1918045	1.72	0.979167	LdBPK_354970	DNA replication factor putative
35	1921377	1923554	1.6695	0.988333	LdBPK_354980	tubulin tyrosine ligase putative
35	1924929	1925546	1.5535	0.845833	LdBPK_354990	hypothetical protein conserved
35	1931319	1934417	1.768	0.982333	LdBPK_355000	hypothetical protein conserved
35	1938572	1939096	1.6785	0.978333	LdBPK_355010	hypothetical protein conserved
35	1940119	1941147	1.643	0.9275	LdBPK_355020	hypothetical protein conserved
35	1944580	1945737	1.768	0.955167	LdBPK_355030	hypothetical protein conserved
35	1949491	1950333	1.6875	0.9605	LdBPK_355040	hypothetical protein conserved
35	1960665	1961444	1.9375	1.0425	LdBPK_355050	hypothetical protein conserved
35	1963273	1964436	1.9405	0.976833	LdBPK_355060	diacylglycerol kinase-like protein
35	1965176	1966393	2.03	0.996667	LdBPK_355070	amino acid permease putative
35	1969234	1989111	1.9285	1.02367	LdBPK_355080	hypothetical protein conserved
35	2002744	2003823	1.741	0.993333	LdBPK_355090	hypothetical protein conserved
35	2004747	2005859	1.729	0.974667	LdBPK_355100	hypothetical protein conserved
35	2006915	2007775	1.8005	0.934	LdBPK_355110	hypothetical protein unknown function
35	2008138	2010021	1.747	0.964667	LdBPK_355120	biopterin transporter putative
35	2012852	2013772	1.881	0.985667	LdBPK_355130	hypothetical protein conserved
35	2015795	2016733	1.5655	0.956333	LdBPK_355140	hypothetical protein conserved
35	2017720	2019534	1.762	0.942333	LdBPK_355150	hypothetical protein conserved
35	2021970	2023403	1.753	0.9675	LdBPK_355160	NIMA-related kinase putative
35	2027399	2028172	1.4495	0.945	LdBPK_355170	hypothetical protein conserved
35	2035083	2036477	1.6575	0.9765	LdBPK_355180	hypothetical protein conserved
35	2037110	2038066	1.7235	0.973	LdBPK_355190	hypothetical protein conserved
35	2038724	2039449	1.5655	0.899667	LdBPK_355200	tRNA (guanine-N(7)-)-methyltransferase methyltransferase putative
35	2041669	2042478	1.6845	0.954333	LdBPK_355210	hypothetical protein unknown function
35	2045065	2046465	1.857	0.9655	LdBPK_355220	glycosyl transferase putative
35	2047060	2047317	1.8395	0.980333	LdBPK_355230	hypothetical protein conserved
35	2048329	2049399	1.6785	0.951333	LdBPK_355240	hypothetical protein conserved
35	2050371	2051138	1.786	0.933833	LdBPK_355250	hypothetical protein conserved
35	2051933	2052508	1.661	0.8665	LdBPK_355260	p21 antigen protein
35	2053563	2054513	1.8335	1.005	LdBPK_355270	hypothetical protein conserved
35	2055258	2056382	1.836	1.03483	LdBPK_355280	GTP-binding protein putative
35	2056999	2058792	1.6995	0.887167	LdBPK_355290	hypothetical protein conserved
35	2059377	2060450	1.89	1.00967	LdBPK_355300	isopentenyl-diphosphate delta-isomerase isomerase putative
35	2061366	2062406	1.884	1.05733	LdBPK_355310	hypothetical protein conserved
35	2063132	2064364	1.911	0.985833	LdBPK_355320	amino acid permease putative
35	2070542	2071720	1.7265	0.96	LdBPK_355330	protein kinase putative
35	2075817	2078507	1.613	0.926833	LdBPK_355340	hypothetical protein conserved
35	2079345	2080940	1.6195	0.996833	LdBPK_355350	hypothetical protein conserved
35	2082345	2084027	1.7025	1.0265	LdBPK_355360	polyadenylate-binding protein 1 putative
35	2087001	2088989	1.786	0.968167	LdBPK_355370	hypothetical protein conserved
35	2091255	2092793	1.7175	0.976667	LdBPK_355380	hypothetical protein conserved
35	2094752	2095258	1.884	0.972167	LdBPK_355390	hypothetical protein conserved
